# Supplementary material for: Identification of Virulence-Associated Properties by Comparative Genome Analysis of Streptococcus pneumoniae, S. pseudopneumoniae, S. mitis, Three S. oralis Subspecies, and S. infantis
Source: mBio. 2019 Sep 3;10(5):e01985-19. doi: 10.1128/mBio.01985-19 (PMC6722419; doi:10.1128/mBio.01985-19)
Supplement: TABLE S2 [file mBio.01985-19-st002.xlsx]

## Sheet: Table S2
Table S2. Characteristics of regions of diversity and their occurrence in the genomes of strains of S. pneumoniae and commensal species
	Regions of diversity (RD) relative to TIGR4 (reference)
	RD1	RD2	RD3	RD4	RD5	RD6	RD7	RD8	RD9	RD10	RD11	RD12	RD13
	SP_0067-74	SP_0163-171	SP_0346-60	SP_0461-8	SP_0691-9	SP_1057-65	SP_1130-46	SP_1315-51	SP_1612-21	SP_1754-72	SP_1828-31	SP_1947-55	SP_2158-66
	CpbI, ZmpC, acetyl-transferase	PlcR, decarboxyl-ase	Capsular biosynthesis	PI-1 island	Hyp. proteins	alpha-amylase, TCR, hyp. proteins	Phage integrase, TCR, hyp. proteins	NtpA-D, G, K, I, NanE, TCR, Drug efflux ABC transp.	PTS-system	PsrP, Glycosyl-transferases	GalE-2, GalT-1, hyp. proteins	Toxin-secretion ABC transp., serine protease	Fucose operon
Flanked by mobile gen. elements			+	+	+	+	+	+	+	+
GC% (TIGR4 genome: 39.7%)	38.1	29.5	34.2	39.4	29.7	30.3	34.3	33.9	37.9	36.7	31.1	29.0	34.1
S. pneumoniae TIGR4	+	+	+	+	+	+	+	+	+	+	+	+	+
S. pneumoniae Hungary19A			(+)*	+				+	+	+			+
S. pneumoniae Taiwan19F			(+)	+					+		+		+
S. pneumoniae P1031			(+)						+				+
S. pneumoniae 70585			(+)						+	+
S. pneumoniae G54	+		(+)					+
S. pneumoniae ATCC 700669			(+)					+		+	+	+	+
S. pneumoniae JJA			(+)					+		+	+	+	+
S. pneumoniae R6					+						+	+	+
S. pneumoniae D39			(+)		+						+	+	+
S. pneumoniae 670			(+)	+				+	+		+
S. pneumoniae CGSP14			(+)		+			+		+
S. pneumoniae TCH8431/19A			(+)	+					+		+		+
S. pseudopneumoniae ATCCBAA-960											+
S. pseudopneumoniae IS7493											+
S. pseudopneumoniae SK674											+
S. mitis NCTC 12261T	+		(+)
S. mitis B6								Partial		+
S. mitis SK137			(+)
S. mitis SK271			(+)
S. mitis SK321											+
S. mitis SK564			(+)
S. mitis SK569			(+)
S. mitis SK575			(+)								+
S. mitis SK578			(+)
S. mitis SK579			(+)
S. mitis SK597			(+)								+		+
S. mitis SK608	+		(+)							+			+
S. mitis SK616			(+)
S. mitis SK629			(+)
S. mitis SK637	+		(+)
S. mitis SK642										+
S. mitis SK667	+		(+)								+
S. mitis SK1073			(+)								+
S. mitis SK1080
S. mitis SK1126	+		(+)
S. oralis ATCC 35037T			(+)							+
S. oralis Uo5			(+)							+
S. oralis SK10			(+)
S. oralis SK141
S. oralis SK143			(+)							+
S. oralis SK610			(+)
S. oralis subsp. tigurinus AZ_3aT			(+)
S. oralis subsp. tigurinus SK255			(+)
S. oralis subsp. tigurinus SK304			(+)
S. oralis subsp. tigurinus SK313			(+)							+
S. oralis subsp. tigurinus SK1074			(+)
S. oralis subsp. dentisani 7747 T			(+)
S. oralis subsp. dentisani 7746			(+)
S. oralis subsp. dentisani SK95			(+)
S. oralis subsp. dentisani F0392			(+)
S. oralis subsp. dentisani F0407			(+)
S. oralis genomosubsp. ATCC 6249			(+)
S. infantis ATCC 700779			(+)
S. infantis SK970			(+)
S. infantis SK1076			(+)
S. infantis SPAR105			(+)
S. infantis SK1302			(+)
S. infantis SK140			(+)
Streptococcus species SK643			(+)
*(+), Cps locus present, but divergent from TIGR4 according to serotype
