# Supplementary material for: Identification of Virulence-Associated Properties by Comparative Genome Analysis of Streptococcus pneumoniae, S. pseudopneumoniae, S. mitis, Three S. oralis Subspecies, and S. infantis
Source: mBio. 2019 Sep 3;10(5):e01985-19. doi: 10.1128/mBio.01985-19 (PMC6722419; doi:10.1128/mBio.01985-19)
Supplement: TABLE S3 [file mBio.01985-19-st003.xlsx]

## Sheet: Table S3
					Table S3. Teichoic acid biosynthesis genes
																																																	S. oralis
																				S. pneumoniae		Presence %				Streptococcus mitis																				S. pseudopneumoniae			subsp. oralis
	R6 locus				S. pneumoniae TIGR4 locus	S. neumoniae R6 locus	S. oralis Uo5 locus	Gene symbol	Overall function	Enzyme function	Recombination affecting variable genes OBS ikke opdateret	Comments	EC Number	5' End	3' End	Size	Evidence Code: Process	% among mitis	% among oralis	TIGR4 C-polysacch/O-antigen	serotype 5 70585	S. pseudo-pneumoniae N = 3	S. mitis N = 20	S. oralis N = 16	S. infantis N = 5	B6	NCTC 12261	SK137	SK271	SK321	SK564	SK569	SK575	SK578	SK579	SK597	SK608	SK616	SK629	SK637	SK642	SK667	SK1073	SK1080	SK1126	ATCC BAA-960	IS7493	SK674	SK141
	spr0091		-		SP_0102	Spr0091	-		Synthesis and polymerization of repeating unit	Glycosyl transferase; addition of glucose to AATGal-PP-upr	P1031, P1031N	Sp and SK608, SK137, og SK1126		103562	104626	1064		0 %	0 %	+	-	100	15	0	0	-	-	+	-	-	-	-	-	-	-	-	+	-	-	-	-	-	-	-	+	+	+	-	-
SP70585_0164		Smi_1983	Sor_1862		SP70685_0164	-	Sor_1862		Synthesis and polymerization of repeating unit	Glycosyltransferase, family 2; presumably adds galactose (instead of glucose) to AAT-Gal-PP-upr										-	+	0	85	100	100	+	+	-	+	+	+	+	+	+	+	+	-	+	+	+	+	+	+	+	-	-	-	-	+
	spr0092	Smi_1982	Sor_1861		SP_0103	Spr0092	Sor_1861		Synthesis, activation and lipid-modification of AATGal	NAD dependent epimerase/dehydratase family protein; proposed role: synthesis of UDP-4-keto-6-deoxy-D-glucose from UDP-N-acetyl-glucosamine	P1031			104668	106518	1850		0 %	0 %	+	+	100	100	100	100	+	+	+	+	+	+	+	+	+	+	+	+	+	+	+	+	+	+	+	+	+	+	+	+
	spr1145		Sor_1095		SP_1267	Spr1145	Sor_1095	licC	Uptake and activation of choline	Cytidyltransferase; synthesis of CDP-choline	None			1200917	1200228	-689		0 %	0 %	+	+	100	100	100	100	+	+	+	+	+	+	+	+	+	+	+	+	+	+	+	+	+	+	+	+	+	+	+	+
	spr1146		Sor_1096		SP_1268	Spr1146	Sor_1096	licB		Choline transporter; import of choline	None			1201807	1200929	-878		0 %	0 %	+	+	100	100	100	100	+	+	+	+	+	+	+	+	+	+	+	+	+	+	+	+	+	+	+	+	+	+	+	+
	spr1147		Sor_1097		SP_1269	Spr1147	Sor_1097	licA/pck		Choline kinase; phosphorylation of choline				1202585	1201797	-788		0 %	0 %	+	+	100	100	100	100	+	+	+	+	+	+	+	+	+	+	+	+	+	+	+	+	+	+	+	+	+	+	+	+
	spr1148		Sor_1098		SP_1270	Spr1148	Sor_1098	tarJ	Synthesis and activation of ribitol	Cytidyltransferase; synthesis of cytidine 5’-di- phosphate (CDP)-ribitol from ribitol-5P and cytidine 5’-triphosphate				1203705	1202683	-1022		0 %	0 %	+	+	100	100	100	100	+	+	+	+	+	+	+	+	+	+	+	+	+	+	+	+	+	+	+	+	+	+	+	+
	spr1149		Sor_1099		SP_1271	Spr1149	Sor_1099	tarI		NADPH-dependent ribulose-5P dehydrogenase; synthesis of ribitol-5P from ribulose-5P	670 (ORF01004)			1204417	1203710	-707	ISS	0 %	0 %	+	+	100	100	100	100	+	+	+	+	+	+	+	+	+	+	+	+	+	+	+	+	+	+	+	+	+	+	+	+
	spr1150		Sor_0765		SP_1272	Spr1150	Sor_0765	tacF	Flipping of subunits (or chains) across the membrane	Transmembrane transporter, ﬂippase; proposed role: transport of the teichoic acid subunits across the cytoplasmic membrane	None			1204753	1206240	1487		0 %	0 %	+	+	100	100	12.5	100	+	+	+	+	+	+	+	+	+	+	+	+	+	+	+	+	+	+	+	+	+	+	+	+
	spr1151				SP_1273	Spr1151	-	licD1	Loading of repeating units with PCho	Phosphotransferase; transfer of PCho to repeating unit	None			1206250	1207053	803		0 %	0 %	+	+	100	85	0	0	+	+	+	+	+	-	+	-	-	+	+	+	+	+	+	+	+	+	+	+	+	+	+	-
	spr1152				SP_1274	Spr1152	-	licD2		Phosphotransferase; transfer of PCho to repeating unit	670 (ORF01001) delvist			1207055	1207864	809		0 %	0 %	+	+	100	85	0	0	+	+	+	+	+	-	+	-	-	+	+	+	+	+	+	+	+	+	+	+	+	+	+	-
	spr1222				SP_1364	Spr1222	-	tarP	Synthesis and polymerization of repeating unit	Integral membrane protein; proposed role: re-peating unit polymerase	Integral membrane protein; proposed role: re-peating unit polymerase			1287967	1286534	-1433		0 %	0 %	+	+	100	80	0	0	+	+	+	+	+	-	+	-	-	+	+	+	+	+	+	+	+	-	+	+	+	+	+	-
	spr1223				SP_1365	Spr1223	-			Glycosyl transferase, group 2 family protein; proposed role: attachment of GalNAc or Glc	CGSP14	No So, No Si		1288969	1287983	-986		0 %	0 %	+	+	100	80	12.5	0	+	+	+	+	+	-	+	-	-	+	+	+	+	+	+	+	+	-	+	+	+	+	+	-
	spr1224				SP_1366	Spr1224	-			Glycosyl transferase, group 1 family protein; proposed role: attachment of GalNAc or Glc	Glycosyl transferase, group 1 family protein; proposed role: attachment of GalNAc or Glc	No So, No Si		1290074	1288971	-1103		0 %	0 %	+	+	100	80	12.5	20	+	+	+	+	+	-	+	-	-	+	+	+	+	+	+	+	+	-		+	+	+	+	-
	spr1225		Sor_0760		SP_1367	Spr1225	Sor_0760	licD3		Phosphotransferase, LICD family protein; proposed role: transfer of ribitol-P to Glc in repeating unit synthesis				1290909	1290064	-845		0 %	0 %	+	+	100	100	100	100	+	+	+	+	+	+	+	+	+	+	+	+	+	+	+	+	+	+	+	+	+	+	+	+
	spr1226	Smi_0766	Sor_0759		SP_1368	Spr1226	Sor_0759	psr	Transfer of subunits (or chains) from lipid-linked precursor to the cell wall	LCP family protein; Transfer of TA subunits to the peptidoglycan or to diacyl-glycerol	None	No Si		1292462	1291188	-1274		0 %	0 %	+	+	100	100	100	100	+	+	+	+	+	+	+	+	+	+	+	+	+	+	+	+	+	+	+	+	+	+	+	+
	spr1654				SP_1837	Spr1654	Sor_0469		Synthesis, activation and lipid-modification of AATGal	Aminotransferase class I and II; proposed role: synthesis of UDP-AATGal from UDP-4-keto-6-deoxy-D-glucose	Taiwan 19F = TCH8431 (næsten)	Mangler		1747548	1746322	-1226		0 %	0 %	+	+	100	100	100	100	+	+	+	+	+	+	+	+	+	+	+	+	+	+	+	+	+	+	+	+	+	+	+	+
	spr1655				SP_1838	Spr1655	Sor_0468			Bacterial sugar transferase; proposed role: transfer of AATGal from UDP-AATGal to upr-P	Taiwan 19F = TCH8431	Mangler		1748283	1747591	-692		0 %	0 %	+	+	100	100	100	100	+	+	+	+	+	+	+	+	+	+	+	+	+	+	+	+	+	+	+	+	+	+	+	+
	spr1759	Smi_1841	Sor_1707		SP_1942	Spr1759	Sor_1707	lytR	Transfer of subunits (or chains) from lipid-linked precursor to the cell wall	pLCP family protein; Transfer of TA subunits to the peptidoglycan or to diacyl-glycerol	None (P1031N)	Two very distinct clusters of Sm (like splitstree)		1846991	1845975	-1016		0 %	0 %	+	+	100	100	100	100	+	+	+	+	+	+	+	+	+	+	+	+	+	+	+	+	+	+	+	+	+	+	+	+
			Sor_0761				Sor_0761		Synthesis and polymerization of repeating unit	Glycosyl-transferase, pfam00535 family; presumably transferring one of the GalNac residues to the repeating unit										-	-	0	0	37.5	0	-	-	-	-	-	-	-	-	-	-	-	-	-	-	-	-	-	-	-	-	-	-	-	+
			Sor_0762				Sor_0762	licD4		Suggested to catalyze polymerization of TA precursors, and addition of phosphorylcholine										-	-	0	0	37.5	0	-	-	-	-	-	-	-	-	-	-	-	-	-	-	-	-	-	-	-	-	-	-	-	+
			Sor_0763				Sor_0763			Suggested to add another phosphorylcholine residue to the repeating unit										-	-	0	0	37.5	0	-	-	-	-	-	-	-	-	-	-	-	-	-	-	-	-	-	-	-	-	-	-	-	+
[truncated: 20 more columns]
