# Supplementary material for: Identification of Virulence-Associated Properties by Comparative Genome Analysis of Streptococcus pneumoniae, S. pseudopneumoniae, S. mitis, Three S. oralis Subspecies, and S. infantis
Source: mBio. 2019 Sep 3;10(5):e01985-19. doi: 10.1128/mBio.01985-19 (PMC6722419; doi:10.1128/mBio.01985-19)
Supplement: TABLE S4 [file mBio.01985-19-st004.xlsx]

## Sheet: S_all_80_40
Table S4. Presence of the 224 genes identified as specific to S. pneumoniae and 25 genes specific to commensal streptococci in 7,617 streptococcal genome assemblies as determined by BLASTN alignment (see Methods). Column A lists the 25 and 224 query genes and their annotation, columns B to F display the number of genomes harboring the gene; the total number of unique strains assigned to each spec…
26 Genes specific to commensal streptococci	S. pneumoniae - # unique strains = 7381	S. mitis - # unique strains = 105	S. oralis - # unique strains = 87	S. infantis - # unique strains = 17	S. pseudopneumoniae - # unique strains = 27
B6:smi_1070_(ABC_transporter_ATPbinding_protein)	1	94	53	9	1
B6:smi_1071_(hypothetical_protein)	1	94	24	5	1
B6:smi_1072_(histidine_kinase)	1	94	1	0	1
B6:smi_1073_(response_regulator)	1	94	7	10	1
mitis_NCTC12261_SK142:SK142_91-92_(LPXTG_cell_wall_anchor_domain_protein)	37	86	43	8	1
mitis_NCTC12261_SK142:SK142_140_(putative_phosphoenolpyruvateprotein_ph	3	99	53	0	1
mitis_NCTC12261_SK142:SK142_266_(oligopeptidebinding_protein_sarA)	1	97	5	1	1
mitis_NCTC12261_SK142:SK142_268_(amino_acid_permease_family_protein)	1	80	70	16	1
mitis_NCTC12261_SK142:SK142_489_(7cyano7deazaguanosine_(preQ0)_biosynth	3	99	58	12	26
mitis_NCTC12261_SK142:SK142_490_(queuosine_biosynthesis_protein_QueD)	2	99	58	12	26
mitis_NCTC12261_SK142:SK142_491_(queuosine_biosynthesis_protein_QueC)	6	99	58	12	26
mitis_NCTC12261_SK142:SK142_495_(lrgA_family_protein)	18	99	72	15	26
mitis_NCTC12261_SK142:SK142_496_(lrgBlike_family_protein)	18	99	72	8	26
mitis_NCTC12261_SK142:SK142_576_(ABC_3_transport_family_protein)	2	97	72	10	1
mitis_NCTC12261_SK142:SK142_577_(ABC_transporter_family_protein)	2	97	72	16	1
mitis_NCTC12261_SK142:SK142_578_(periplasmic_binding_family_protein)	2	97	72	16	1
mitis_NCTC12261_SK142:SK142_579_(esterase_family_protein)	2	97	72	0	1
mitis_NCTC12261_SK142:SK142_615_(conserved_hypothetical_protein)	325	97	71	0	23
mitis_NCTC12261_SK142:SK142_623_(virulence_factor_BrkB_family_protein)	12	90	32	0	1
mitis_NCTC12261_SK142:SK142_1076_(3isopropylmalate_dehydratase_large_su	16	99	72	16	26
mitis_NCTC12261_SK142:SK142_1129_(glycerophosphoryl_diester_phosphodies	0	96	1	0	1
mitis_NCTC12261_SK142:SK142_1229_(conserved_hypothetical_protein)	17	87	50	10	3
mitis_NCTC12261_SK142:SK142_1300_(amino_acid_permease_family_protein)	1	98	71	16	2
mitis_NCTC12261_SK142:SK142_1517_(oligopeptidebinding_protein_sarA)	374	94	1	0	26
mitis_NCTC12261_SK142:SK142_1764_(conserved_hypothetical_protein)	177	91	71	3	24
230 genes specific to Streptococcus pneumoniae
TIGR4_TIGR4__ATCC_BAA_334:SP_0041_(bacteriocin_BlpU)	7256	10	2	1	26
TIGR4_TIGR4__ATCC_BAA_334:SP_0082_(cell_wall_surface_anchor_family_prot	6760	7	0	0	15
TIGR4_TIGR4__ATCC_BAA_334:SP_0088_(hypothetical_protein)	6983	10	0	0	11
TIGR4_TIGR4__ATCC_BAA_334:SP_0089_(hypothetical_protein)	7360	10	0	0	11
TIGR4_TIGR4__ATCC_BAA_334:SP_0102_(glycosyl_transferase)	7335	22	1	0	25
TIGR4_TIGR4__ATCC_BAA_334:SP_0109_(putative_bacteriocin)	5457	18	16	0	4
TIGR4_TIGR4__ATCC_BAA_334:SP_0116_(hypothetical_protein)	6961	9	0	0	24
TIGR4_TIGR4__ATCC_BAA_334:SP_0117_(pneumococcal_surface_protein_A)	1864*	1	0	0	1
TIGR4_TIGR4__ATCC_BAA_334:SP_0124_(hypothetical_protein)	7132	27	12	7	25
TIGR4_TIGR4__ATCC_BAA_334:SP_0125_(hypothetical_protein)	7138	27	12	7	25
TIGR4_TIGR4__ATCC_BAA_334:SP_0133_(hypothetical_protein)	7259	6	0	0	1
TIGR4_TIGR4__ATCC_BAA_334:SP_0134_(hypothetical_protein)	7231	6	0	0	1
TIGR4_TIGR4__ATCC_BAA_334:SP_0135_(putative_glycosyl_transferase)	7217	6	0	0	1
TIGR4_TIGR4__ATCC_BAA_334:SP_0136_(glycosyl_transferase_family_2)	7210	6	0	0	1
TIGR4_TIGR4__ATCC_BAA_334:SP_0137_(ABC_transporter_ATPbinding_protein)	7274	6	0	0	1
TIGR4_TIGR4__ATCC_BAA_334:SP_0138_(hypothetical_protein)	7235	6	0	0	1
TIGR4_TIGR4__ATCC_BAA_334:SP_0139_(conserved_domain_protein)	7262	6	0	0	1
TIGR4_TIGR4__ATCC_BAA_334:SP_0175_(67dimethyl8ribityllumazine_synthase)	7346	11	0	0	25
TIGR4_TIGR4__ATCC_BAA_334:SP_0176_(34dihydroxy2butanone_4phosphate_synt	7346	11	0	0	25
TIGR4_TIGR4__ATCC_BAA_334:SP_0177_(riboflavin_synthase_alpha_subunit)	7345	11	0	0	25
TIGR4_TIGR4__ATCC_BAA_334:SP_0178_(riboflavin_biosynthesis_protein_RibD	7346	11	0	0	25
TIGR4_TIGR4__ATCC_BAA_334:SP_0181_(conserved_hypothetical_protein)	7212	8	20	6	19
TIGR4_TIGR4__ATCC_BAA_334:SP_0245_(putative_pyruvate_formatelyaseactiva	7361	24	0	0	1
TIGR4_TIGR4__ATCC_BAA_334:SP_0246_(transcriptional_regulator_DeoR_famil	7361	24	0	0	1
TIGR4_TIGR4__ATCC_BAA_334:SP_0247_(transcriptional_regulator)	7362	24	0	0	1
TIGR4_TIGR4__ATCC_BAA_334:SP_0248_(PTS_system_IIA_component)	7361	24	0	0	1
TIGR4_TIGR4__ATCC_BAA_334:SP_0249_(PTS_system_IIB_component)	7369	24	0	0	1
TIGR4_TIGR4__ATCC_BAA_334:SP_0250_(PTS_system_IIC_component)	7369	24	0	0	1
TIGR4_TIGR4__ATCC_BAA_334:SP_0251_(putative_formate_acetyltransferase)	7368	25	0	0	1
TIGR4_TIGR4__ATCC_BAA_334:SP_0252_(transaldolase_family_protein)	7369	24	0	0	1
TIGR4_TIGR4__ATCC_BAA_334:SP_0253_(glycerol_dehydrogenase)	7369	24	0	0	1
TIGR4_TIGR4__ATCC_BAA_334:SP_0314_(hyaluronidase)	7255	7	7	0	1
TIGR4_TIGR4__ATCC_BAA_334:SP_0317_(4hydroxy2oxoglutarate_aldolase/2dehy	7254	8	7	0	1
TIGR4_TIGR4__ATCC_BAA_334:SP_0318_(carbohydrate_kinase_PfkB_family)	7253	8	7	0	1
TIGR4_TIGR4__ATCC_BAA_334:SP_0319_(conserved_domain_protein)	7253	8	7	0	1
TIGR4_TIGR4__ATCC_BAA_334:SP_0320_(oxidoreductase_short_chain_dehydroge	7253	8	7	0	1
TIGR4_TIGR4__ATCC_BAA_334:SP_0321_(PTS_system_IIA_component)	7253	8	7	0	1
TIGR4_TIGR4__ATCC_BAA_334:SP_0322_(glucuronyl_hydrolase)	7255	8	7	0	1
TIGR4_TIGR4__ATCC_BAA_334:SP_0323_(PTS_system_IIB_component)	7256	8	7	0	1
TIGR4_TIGR4__ATCC_BAA_334:SP_0324_(PTS_system_IIC_component)	7256	8	7	0	1
TIGR4_TIGR4__ATCC_BAA_334:SP_0325_(PTS_system_IID_component)	7256	8	7	0	1
TIGR4_TIGR4__ATCC_BAA_334:SP_0326_(preprotein_translocase_YajC_subunit)	7256	8	7	0	1
TIGR4_TIGR4__ATCC_BAA_334:SP_0327_(hypothetical_protein)	7259	8	8	0	1
TIGR4_TIGR4__ATCC_BAA_334:SP_0328_(IS1380Spn1_transposase)	6155	3	0	0	29
TIGR4_TIGR4__ATCC_BAA_334:SP_0329_(hypothetical_protein)	7258	8	7	0	1
TIGR4_TIGR4__ATCC_BAA_334:SP_0330_(sugar_binding_transcriptional_regula	7260	8	7	0	1
TIGR4_TIGR4__ATCC_BAA_334:SP_0379_(conserved_hypothetical_protein)	6335	8	0	0	25
TIGR4_TIGR4__ATCC_BAA_334:SP_0389_(hypothetical_protein)	7360	12	1	0	29
TIGR4_TIGR4__ATCC_BAA_334:SP_0390_(choline_binding_protein_G)	5860	9	1	0	25
TIGR4_TIGR4__ATCC_BAA_334:SP_0394_(PTS_system_mannitolspecific_IIBC_com	3834	5	5	0	25
TIGR4_TIGR4__ATCC_BAA_334:SP_0395_(putative_transcriptional_regulator)	3838	5	5	0	25
TIGR4_TIGR4__ATCC_BAA_334:SP_0396_(PTS_system_mannitolspecific_IIA_comp	3831	5	5	0	25
TIGR4_TIGR4__ATCC_BAA_334:SP_0397_(mannitol1phosphate_5dehydrogenase)	3834	5	5	0	25
TIGR4_TIGR4__ATCC_BAA_334:SP_0448_(hypothetical_protein)	7365	6	0	0	1
TIGR4_TIGR4__ATCC_BAA_334:SP_0449_(hypothetical_protein)	6569	12	0	0	25
TIGR4_TIGR4__ATCC_BAA_334:SP_0455_(hypothetical_protein)	7398	9	0	0	21
TIGR4_TIGR4__ATCC_BAA_334:SP_0471_(conserved_hypothetical_protein)	7341	10	0	0	2
TIGR4_TIGR4__ATCC_BAA_334:SP_0472_(hypothetical_protein)	7361	10	0	0	2
TIGR4_TIGR4__ATCC_BAA_334:SP_0473_(putative_regulator)	4153	6	0	0	1
TIGR4_TIGR4__ATCC_BAA_334:SP_0474_(PTS_system_cellobiosespecific_IIC_co	4147	6	0	0	1
TIGR4_TIGR4__ATCC_BAA_334:SP_0475_(hypothetical_protein)	4142	6	0	0	1
TIGR4_TIGR4__ATCC_BAA_334:SP_0476_(PTS_system_lactosespecific_IIA_compo	4135	6	0	0	1
TIGR4_TIGR4__ATCC_BAA_334:SP_0477_(6phosphobetagalactosidase)	4137	6	0	0	1
TIGR4_TIGR4__ATCC_BAA_334:SP_0478_(PTS_system_lactosespecific_IIBC_comp	4137	6	0	0	1
TIGR4_TIGR4__ATCC_BAA_334:SP_0504_(hypothetical_protein)	7283	8	0	2	25
TIGR4_TIGR4__ATCC_BAA_334:SP_0505_(putative_type_I_restrictionmodificat	6832	6	0	2	12
TIGR4_TIGR4__ATCC_BAA_334:SP_0506_(integrase/recombinase_phage_integras	6159	8	0	2	23
TIGR4_TIGR4__ATCC_BAA_334:SP_0507_(putative_type_I_restrictionmodificat	7025	7	0	2	5
TIGR4_TIGR4__ATCC_BAA_334:SP_0508_(type_I_restrictionmodification_syste	7043	5	0	0	15
TIGR4_TIGR4__ATCC_BAA_334:SP_0509_(type_I_restrictionmodification_syste	7212	8	0	2	25
TIGR4_TIGR4__ATCC_BAA_334:SP_0510_(type_I_restrictionmodification_syste	7246	8	0	2	25
TIGR4_TIGR4__ATCC_BAA_334:SP_0528_(peptide_pheromone_BlpC)	7332	23	9	1	22
TIGR4_TIGR4__ATCC_BAA_334:SP_0529_(BlpC_ABC_transporter)	7337	23	9	1	22
TIGR4_TIGR4__ATCC_BAA_334:SP_0576_(transcription_antiterminator_Lict)	7315	10	0	0	24
TIGR4_TIGR4__ATCC_BAA_334:SP_0577_(PTS_system_betaglucosidesspecific_II	7349	10	0	0	24
TIGR4_TIGR4__ATCC_BAA_334:SP_0578_(6phosphobetaglucosidase)	7348	10	0	0	24
TIGR4_TIGR4__ATCC_BAA_334:SP_0582_(hypothetical_protein)	7369	8	0	0	25
TIGR4_TIGR4__ATCC_BAA_334:SP_0595_(hypothetical_protein)	7276	6	0	0	1
TIGR4_TIGR4__ATCC_BAA_334:SP_0596_(hypothetical_protein)	7236	6	0	0	1
TIGR4_TIGR4__ATCC_BAA_334:SP_0633_(hypothetical_protein)	7244	6	0	0	23
TIGR4_TIGR4__ATCC_BAA_334:SP_0684_(hypothetical_protein)	7348	10	5	2	21
TIGR4_TIGR4__ATCC_BAA_334:SP_0685_(hypothetical_protein)	7328	10	4	2	8
TIGR4_TIGR4__ATCC_BAA_334:SP_0703_(hypothetical_protein)	7231	16	0	0	1
TIGR4_TIGR4__ATCC_BAA_334:SP_0704_(hypothetical_protein)	7238	16	0	0	1
TIGR4_TIGR4__ATCC_BAA_334:SP_0705_(hypothetical_protein)	7219	16	0	0	1
TIGR4_TIGR4__ATCC_BAA_334:SP_0706_(hypothetical_protein)	7235	16	0	0	1
TIGR4_TIGR4__ATCC_BAA_334:SP_0707_(ABC_transporter_ATPbinding_protein)	7237	16	0	0	1
TIGR4_TIGR4__ATCC_BAA_334:SP_0772_(hypothetical_protein)	7356	8	0	3	8
TIGR4_TIGR4__ATCC_BAA_334:SP_0858_(putative_membrane_protein)	7365	8	0	5	25
TIGR4_TIGR4__ATCC_BAA_334:SP_0859_(membrane_protein)	7370	8	0	0	25
TIGR4_TIGR4__ATCC_BAA_334:SP_0860_(pyrrolidonecarboxylate_peptidase)	7370	8	0	0	25
TIGR4_TIGR4__ATCC_BAA_334:SP_0886_(putative_type_I_restrictionmodificat	7341	11	19	2	26
TIGR4_TIGR4__ATCC_BAA_334:SP_0887_(putative_type_I_restrictionmodificat	5893	7	2	1	4
TIGR4_TIGR4__ATCC_BAA_334:SP_0888_(hypothetical_protein)	6129	19	26	10	22
TIGR4_TIGR4__ATCC_BAA_334:SP_0889_(hypothetical_protein)	6127	26	25	10	22
TIGR4_TIGR4__ATCC_BAA_334:SP_0890_(integrase/recombinase_phage_integras	5886	9	18	4	21
TIGR4_TIGR4__ATCC_BAA_334:SP_0891_(putative_type_I_restrictionmodificat	6348	5	0	0	2
TIGR4_TIGR4__ATCC_BAA_334:SP_0892_(putative_type_I_restrictionmodificat	7346	11	18	4	26
TIGR4_TIGR4__ATCC_BAA_334:SP_0899_(conserved_hypothetical_protein)	7368	22	43	0	26
TIGR4_TIGR4__ATCC_BAA_334:SP_0950_(acetyltransferase_GNAT_family)	6492	6	0	0	6
TIGR4_TIGR4__ATCC_BAA_334:SP_0994_(hypothetical_protein)	7369	8	0	0	25
TIGR4_TIGR4__ATCC_BAA_334:SP_0997_(hypothetical_protein)	7369	10	0	0	25
TIGR4_TIGR4__ATCC_BAA_334:SP_0998_(hypothetical_protein)	7370	10	0	0	25
TIGR4_TIGR4__ATCC_BAA_334:SP_1032_(ironcompound_ABC_transporter_iron_co	7136	6	0	0	4
TIGR4_TIGR4__ATCC_BAA_334:SP_1033_(ironcompound_ABC_transporter_permeas	7140	6	0	0	4
TIGR4_TIGR4__ATCC_BAA_334:SP_1034_(ironcompound_ABC_transporter_permeas	7121	6	0	0	4
TIGR4_TIGR4__ATCC_BAA_334:SP_1035_(ironcompound_ABC_transporter_ATPbind	7141	6	0	0	4
TIGR4_TIGR4__ATCC_BAA_334:SP_1038_(hypothetical_protein)	6775	6	0	0	4
TIGR4_TIGR4__ATCC_BAA_334:SP_1039_(hypothetical_protein)	6888	6	1	0	4
TIGR4_TIGR4__ATCC_BAA_334:SP_1040_(sitespecific_recombinase_resolvase_f	6849	6	1	0	4
TIGR4_TIGR4__ATCC_BAA_334:SP_1047_(hypothetical_protein)	6481	10	0	0	6
TIGR4_TIGR4__ATCC_BAA_334:SP_1048_(hypothetical_protein)	6438	9	0	0	6
TIGR4_TIGR4__ATCC_BAA_334:SP_1108_(hypothetical_protein)	7386	104*	1	0	31
TIGR4_TIGR4__ATCC_BAA_334:SP_1210_(hypothetical_protein)	7302	6	0	0	27
TIGR4_TIGR4__ATCC_BAA_334:SP_1223_(conserved_hypothetical_protein)	7368	32	0	2	25
TIGR4_TIGR4__ATCC_BAA_334:SP_1224_(conserved_domain_protein)	7366	32	0	2	25
TIGR4_TIGR4__ATCC_BAA_334:SP_1237_(acetyltransferase_GNAT_family)	7239	9	17	0	25
TIGR4_TIGR4__ATCC_BAA_334:SP_1250_(conserved_domain_protein)	7054	44	34	5	17
TIGR4_TIGR4__ATCC_BAA_334:SP_1251_(putative_endonuclease)	7261	18	5	3	12
TIGR4_TIGR4__ATCC_BAA_334:SP_1264_(conserved_domain_protein)	7366	10	0	0	25
TIGR4_TIGR4__ATCC_BAA_334:SP_1427_(peptidase_U32_family)	7330	104*	72	16	11
TIGR4_TIGR4__ATCC_BAA_334:SP_1431_(putative_type_II_DNA_modification_me	7328	6	0	0	16
TIGR4_TIGR4__ATCC_BAA_334:SP_1433_(transcriptional_regulator_AraC_famil	5322	5	0	0	1
TIGR4_TIGR4__ATCC_BAA_334:SP_1434_(ABC_transporter_ATPbinding/permease_	5324	5	0	0	1
TIGR4_TIGR4__ATCC_BAA_334:SP_1435_(ABC_transporter_ATPbinding_protein)	5334	5	0	0	1
TIGR4_TIGR4__ATCC_BAA_334:SP_1436_(hypothetical_protein)	5336	5	0	0	1
TIGR4_TIGR4__ATCC_BAA_334:SP_1437_(conserved_domain_protein)	5330	5	0	0	1
TIGR4_TIGR4__ATCC_BAA_334:SP_1438_(ABC_transporter_ATPbinding_protein)	5322	5	0	0	1
TIGR4_TIGR4__ATCC_BAA_334:SP_1493_(hypothetical_protein)	7370	8	0	0	24
TIGR4_TIGR4__ATCC_BAA_334:SP_1494_(hypothetical_protein)	7365	6	0	0	3
TIGR4_TIGR4__ATCC_BAA_334:SP_1495_(hypothetical_protein)	7362	6	0	0	1
TIGR4_TIGR4__ATCC_BAA_334:SP_1500_(amino_acid_ABC_transporter_amino_aci	7370	13	11	0	25
TIGR4_TIGR4__ATCC_BAA_334:SP_1550_(glutathione_Stransferase_family_prot	7364	24	0	0	25
TIGR4_TIGR4__ATCC_BAA_334:SP_1656_(hypothetical_protein)	6819	8	0	0	3
TIGR4_TIGR4__ATCC_BAA_334:SP_1658_(hypothetical_protein)	6823	17	2	0	1
TIGR4_TIGR4__ATCC_BAA_334:SP_1679_(hypothetical_protein)	7238	7	0	0	21
TIGR4_TIGR4__ATCC_BAA_334:SP_1684_(PTS_system_IIBC_components)	7286	16	1	0	24
TIGR4_TIGR4__ATCC_BAA_334:SP_1694_(hypothetical_protein)	7351	8	0	0	25
TIGR4_TIGR4__ATCC_BAA_334:SP_1704_(ABC_transporter_ATPbinding_protein)	6940	19	0	0	25
TIGR4_TIGR4__ATCC_BAA_334:SP_1705_(hypothetical_protein)	6940	19	0	0	25
TIGR4_TIGR4__ATCC_BAA_334:SP_1706_(hypothetical_protein)	6933	19	0	0	25
TIGR4_TIGR4__ATCC_BAA_334:SP_1795_(putative_sucrose6phosphate_hydrolase	7132	20	1	0	24
TIGR4_TIGR4__ATCC_BAA_334:SP_1809_(transcriptional_regulator)	5583	9	0	0	23
TIGR4_TIGR4__ATCC_BAA_334:SP_1810_(hypothetical_protein)	5578	9	0	0	23
TIGR4_TIGR4__ATCC_BAA_334:SP_1821_(sugarbinding_transcriptional_regulat	7354	26	8	2	26
TIGR4_TIGR4__ATCC_BAA_334:SP_1822_(conserved_domain_protein)	7306	21	0	0	25
TIGR4_TIGR4__ATCC_BAA_334:SP_1823_(MgtC/SapB_family_protein)	7356	26	8	2	26
TIGR4_TIGR4__ATCC_BAA_334:SP_1824_(ABC_transporter_permease_protein)	7352	26	8	2	26
TIGR4_TIGR4__ATCC_BAA_334:SP_1825_(ABC_transporter_ATPbinding_protein)	7352	26	8	2	26
TIGR4_TIGR4__ATCC_BAA_334:SP_1826_(ABC_transporter_substratebinding_pro	7357	26	8	2	26
TIGR4_TIGR4__ATCC_BAA_334:SP_1827_(hypothetical_protein)	7347	26	8	2	26
TIGR4_TIGR4__ATCC_BAA_334:SP_1828_(UDPglucose_4epimerase)	3644	23	8	2	26
TIGR4_TIGR4__ATCC_BAA_334:SP_1829_(galactose1phosphate_uridylyltransfer	3644	23	8	2	26
TIGR4_TIGR4__ATCC_BAA_334:SP_1830_(putative_phosphate_transport_system_	3622	22	0	0	26
TIGR4_TIGR4__ATCC_BAA_334:SP_1831_(hypothetical_protein)	4900	23	0	0	25
TIGR4_TIGR4__ATCC_BAA_334:SP_1832_(hypothetical_protein)	7312	26	0	0	25
TIGR4_TIGR4__ATCC_BAA_334:SP_1833_(cell_wall_surface_anchor_family_prot	7338	26	0	0	26
TIGR4_TIGR4__ATCC_BAA_334:SP_1834_(hypothetical_protein)	6674	7	0	0	25
TIGR4_TIGR4__ATCC_BAA_334:SP_1856_(transcriptional_regulator_MerR_famil	7190	34	19	0	25
TIGR4_TIGR4__ATCC_BAA_334:SP_1859_(putative_transporter)	7185	25	53	0	22
TIGR4_TIGR4__ATCC_BAA_334:SP_1883_(putative_dextran_glucosidase_DexS)	7369	17	20	0	25
TIGR4_TIGR4__ATCC_BAA_334:SP_1884_(trehalose_PTS_system_IIABC_component	7365	17	21	0	16
TIGR4_TIGR4__ATCC_BAA_334:SP_1885_(trehalose_operon_transcriptional_rep	7365	19	20	0	16
TIGR4_TIGR4__ATCC_BAA_334:SP_1894_(sucrose_phosphorylase)	7369	37	52	0	1
TIGR4_TIGR4__ATCC_BAA_334:SP_1895_(sugar_ABC_transporter_permease_prote	7316	9	0	0	1
TIGR4_TIGR4__ATCC_BAA_334:SP_1896_(sugar_ABC_transporter_permease_prote	7317	9	0	0	1
TIGR4_TIGR4__ATCC_BAA_334:SP_1897_(sugar_ABC_transporter_sugarbinding_p	7317	9	0	0	1
TIGR4_TIGR4__ATCC_BAA_334:SP_1898_(alphagalactosidase)	7370	36	52	0	1
TIGR4_TIGR4__ATCC_BAA_334:SP_1899_(msm_operon_regulatory_protein)	7370	37	52	0	25
TIGR4_TIGR4__ATCC_BAA_334:SP_1917_(hypothetical_protein)	7367	9	4	6	4
TIGR4_TIGR4__ATCC_BAA_334:SP_1918_(ABC_transporter_ATPbinding_protein)	7301	104*	72	14	26
TIGR4_TIGR4__ATCC_BAA_334:SP_1923_(pneumolysin)	7368	15	0	0	25
TIGR4_TIGR4__ATCC_BAA_334:SP_1924_(hypothetical_protein)	7365	15	0	0	25
TIGR4_TIGR4__ATCC_BAA_334:SP_1925_(hypothetical_protein)	7366	15	0	0	25
TIGR4_TIGR4__ATCC_BAA_334:SP_1926_(hypothetical_protein)	7364	15	0	0	27
TIGR4_TIGR4__ATCC_BAA_334:SP_1930_(hypothetical_protein)	7000	9	0	3	1
TIGR4_TIGR4__ATCC_BAA_334:SP_1931_(hypothetical_protein)	7007	9	0	3	1
TIGR4_TIGR4__ATCC_BAA_334:SP_1932_(hypothetical_protein)	7008	11	0	3	1
TIGR4_TIGR4__ATCC_BAA_334:SP_1933_(hypothetical_protein)	7009	11	0	3	1
TIGR4_TIGR4__ATCC_BAA_334:SP_1934_(hypothetical_protein)	7013	10	0	0	23
TIGR4_TIGR4__ATCC_BAA_334:SP_1935_(hypothetical_protein)	7018	9	0	0	23
TIGR4_TIGR4__ATCC_BAA_334:SP_1936_(putative_type_II_restrictionmodifica	7011	9	0	0	23
TIGR4_TIGR4__ATCC_BAA_334:SP_1937_(autolysin)	7319	27	0	0	32
TIGR4_TIGR4__ATCC_BAA_334:SP_1946_(putative_transcriptional_regulator_P	7159	59	2	1	28
TIGR4_TIGR4__ATCC_BAA_334:SP_1958_(hypothetical_protein)	7058	36	0	1	18
TIGR4_TIGR4__ATCC_BAA_334:SP_1989_(putative_transcriptional_regulator_P	6191	20	2	0	17
TIGR4_TIGR4__ATCC_BAA_334:SP_1992_(cell_wall_surface_anchor_family_prot	7365	10	0	0	1
TIGR4_TIGR4__ATCC_BAA_334:SP_2016_(nicotinatenucleotide_pyrophosphoryla	7361	6	0	0	2
TIGR4_TIGR4__ATCC_BAA_334:SP_2017_(membrane_protein)	7358	6	0	0	2
TIGR4_TIGR4__ATCC_BAA_334:SP_2019_(ABC_transporter_ATPbinding_protein_t	7302	6	0	0	2
TIGR4_TIGR4__ATCC_BAA_334:SP_2020_(transcriptional_regulator_GntR_famil	7352	5	0	0	2
TIGR4_TIGR4__ATCC_BAA_334:SP_2021_(glycosyl_hydrolase_family_1)	7360	6	0	0	2
TIGR4_TIGR4__ATCC_BAA_334:SP_2022_(PTS_system_IIC_component)	7360	6	0	0	2
TIGR4_TIGR4__ATCC_BAA_334:SP_2023_(PTS_system_IIB_component)	7360	6	0	0	2
TIGR4_TIGR4__ATCC_BAA_334:SP_2024_(PTS_system_IIA_component)	7357	6	0	0	2
TIGR4_TIGR4__ATCC_BAA_334:SP_2081_(conserved_hypothetical_protein)	7368	6	0	0	21
TIGR4_TIGR4__ATCC_BAA_334:SP_2082_(response_regulator)	7368	6	0	0	25
TIGR4_TIGR4__ATCC_BAA_334:SP_2083_(sensor_histidine_kinase_PnpS)	7368	6	0	0	25
TIGR4_TIGR4__ATCC_BAA_334:SP_2084_(phosphate_ABC_transporter_phosphateb	7368	6	0	0	25
TIGR4_TIGR4__ATCC_BAA_334:SP_2085_(phosphate_ABC_transporter_permease_p	7368	6	0	0	25
TIGR4_TIGR4__ATCC_BAA_334:SP_2086_(phosphate_ABC_transporter_permease_p	7368	6	0	0	25
TIGR4_TIGR4__ATCC_BAA_334:SP_2087_(phosphate_ABC_transporter_ATPbinding	7368	6	0	0	25
TIGR4_TIGR4__ATCC_BAA_334:SP_2088_(phosphate_transport_system_regulator	7368	6	0	0	25
TIGR4_TIGR4__ATCC_BAA_334:SP_2136_(choline_binding_protein_PcpA)	5900	9	0	0	2
TIGR4_TIGR4__ATCC_BAA_334:SP_2148_(arginine_deiminase)	7092	6	18	2	1
TIGR4_TIGR4__ATCC_BAA_334:SP_2150_(ornithine_carbamoyltransferase)	7093	6	18	2	1
TIGR4_TIGR4__ATCC_BAA_334:SP_2151_(carbamate_kinase)	7094	6	0	0	1
TIGR4_TIGR4__ATCC_BAA_334:SP_2152_(conserved_hypothetical_protein)	7094	6	0	0	1
TIGR4_TIGR4__ATCC_BAA_334:SP_2153_(peptidase_M20/M25/M40_family)	7094	6	0	0	1
TIGR4_TIGR4__ATCC_BAA_334:SP_2158_(L-fucose_isomerase)	7168	14	0	0	3
TIGR4_TIGR4__ATCC_BAA_334:SP_2159_(fucolectin-related_protein)	4345	10	0	0	1
TIGR4_TIGR4__ATCC_BAA_334:SP_2160_(conserved_hypothetical_protein)	4397	10	0	0	1
TIGR4_TIGR4__ATCC_BAA_334:SP_2161_(PTS_system_IID_component)	4398	10	0	0	1
TIGR4_TIGR4__ATCC_BAA_334:SP_2162_(PTS_system_IIC_component)	4399	10	0	0	1
TIGR4_TIGR4__ATCC_BAA_334:SP_2163_(PTS_system_IIB_component)	4394	10	0	0	1
TIGR4_TIGR4__ATCC_BAA_334:SP_2164_(PTS_system_IIA_component)	4391	10	0	0	1
TIGR4_TIGR4__ATCC_BAA_334:SP_2165_(fucose_operon_FucU_protein)	4403	10	0	0	1
TIGR4_TIGR4__ATCC_BAA_334:SP_2166_(L-fuculose_phosphate_aldolase)	4397	10	0	0	1
TIGR4_TIGR4__ATCC_BAA_334:SP_2167_(putative_Lfuculose_kinase_fucK)	6989	14	0	0	3
TIGR4_TIGR4__ATCC_BAA_334:SP_2168_(putative_fucose_operon_repressor)	7168	14	0	0	3
TIGR4_TIGR4__ATCC_BAA_334:SP_2190_(choline_binding_protein_A)	2270	2	0	0	1
TIGR4_TIGR4__ATCC_BAA_334:SP_2191_(conserved_hypothetical_protein)	7336	6	5	0	3
TIGR4_TIGR4__ATCC_BAA_334:SP_2192_(sensor_histidine_kinase)	7363	10	0	0	4
TIGR4_TIGR4__ATCC_BAA_334:SP_2193_(DNAbinding_response_regulator)	7352	10	0	0	4
* See text
