# Supplementary material for: Identification of Virulence-Associated Properties by Comparative Genome Analysis of Streptococcus pneumoniae, S. pseudopneumoniae, S. mitis, Three S. oralis Subspecies, and S. infantis
Source: mBio. 2019 Sep 3;10(5):e01985-19. doi: 10.1128/mBio.01985-19 (PMC6722419; doi:10.1128/mBio.01985-19)
Supplement: TABLE S5 [file mBio.01985-19-st005.xlsx]

## Sheet: Table S10
Table S5. Selected properties of strains assigned to subclusters of S. mitis according to phylogenetic tree in FIG. S5B
S. mitis Cluster	Strain	Isolated from	Cps proteins				Zmp proteins				Thiol-activated cytolysins				Sialidases				Pneumolysin-autolysin			Nicotinamide genes
			wzg	wzh	wzd	wze	zmpA	zmpB	zmpC	zmpD	Fucolectin-related protein SK608_1273	Platelet aggregating factor SK608_1252	Divalent metal cation transporter SP_0159	β-galactosidase BgaA SP_0648	Nan A SPD_1504 SK667_1337 spr1536	NanB SP_1687	NanC SP_1326	Silidase SK564_RS07275	Pneumo-lysin SP_1923	Autolysin SP_1937 SPH_RS10205	Autolysin homolog SPH_RS00315	smi_2042	smi_2043	smi_2044	Acetyl-trans-ferase smi_0862	ComM SP_1945/ smi_1844
Ia	SK271	Dental biofilm	+	+	+	+	-	+	+	-	-	-	-	-	-	-	-	+	-	-	-	+	+	+	+	-/+
	NCTC12261/SK142	Dental biofilm	+	+	+	+	-	+	+	-	-	-	-	-	-	-	-	-	-	-	-	+	+	+	+	-/+
	27/7	Nasopharynx	+	+	+	+	-	+	-	-	-	-	-	-	-	-	-	-	-	(+)	-	+	+	+	+	-/+
	RH 777/07	Infective endocarditis	+	+	+	+	-	+	-	-	-	-	-	-	-	+	+	-	-	(+)	-	+	+	+	+	-/+
	11/5	Nasopharynx	+	+	+	+	-	+	-	-	-	-	-	-	-	-	-	-	-	-	-	+	+	+	+	-/+
	B 5756/13	Infective endocarditis	+	+	+	+	+	+	-	+	-	-	-	-	+	-	-	-	-	-	-	+	+	+	+	-/+
	RH 17024/08	Infective endocarditis	+	+	+	+	(+)	+	+	-	-	-	-	+	-	+	-	-	-	-	-	-	-	-	+	-/+
	OD 310347/11	Infective endocarditis	+	+	+	+	-	+	-	-	-	-	-	-	-	+	+	-	-	-	-	+	+	+	+	-/+
	RH 17439/08	Infective endocarditis	+	+	+	+	-	+	-	-	-	-	-	-	-	+	-	-	-	(+)	-	+	+	+	+	-/+
	SK145/HV51	Oral cavity	+	+	+	+	-	+	-	-	-	-	-	-	-	-	-	-	-	-	-	+	+	+	+	-/+
	SK137/CCUG 35791	Dental biofilm	+	+	+	+	-	+	+	-	-	-	-	-	-	-	-	-	-	-	-	+	+	+	+	-/+
	RH 8961/10	Infective endocarditis	+	+	+	+	-	+	-	-	-	-	-	-	-	-	-	-	-	-	-	+	+	+	+	-/+
	RH 50275/09	Infective endocarditis	+	+	+	+	-	+	-	-	-	-	-	-	+	+	-	-	-	-	-	+	+	+	+	-/+
	RH50738/11	Infective endocarditis	+	+	+	+	-	+	-	-	-	-	-	-	+	+	-	-	-	-	-	+	+	+	+	-/+
	B 009152/10	Infective endocarditis	+	+	+	+	(+)	+	-	-	-	-	-	+	+	-	-	-	-	-	-	+	+	+	+	-/+
	KCOM 1350	Mandibular osteomyelitis	+	+	+	+	-	+	-	-	-	-	-	-	+	-	-	-	-	-	-	+	+	+	+	-/+
	OT25	Oral cavity	+	+	+	+	-	+	-	-	-	-	-	-	-	+	-	-	-	-	-	+	+	+	+	-/+
	SK321/NCTC8033	Unknown	+	+	+	+	-	+	-	-	-	-	-	-	-	-	-	-	-	-	-	+	+	+	+	-/+
	SK1126	Oral cavity	+	+	+	+	(+)	+	+	-	-	-	-	+	+	-	-	-	-	-	-	+	+	+	+	-/+
	RH 12363/08	Infective endocarditis	+	+	+	+	(+)	+	-	-	-	-	-	+	+	-	-	-	-	-	-	+	+	+	+	-/+
	13/39	Nasopharynx	+	+	+	+	(+)	+	-	-	-	-	-	+	+	-	-	-	-	-	-	+	+	+	+	-/+
	SK578	Blood leukemic child	+	+	+	+	(+)	+	+	-	-	-	-	+	+	-	-	-	-	-	-	+	+	+	+	-/+
Ib	B6	Unknown	-	-	-	-	-	+	-	-	-	-	-	-	+	-	-	-	-	(+)	-	+	+	+	+	-/+
	SK637/CCUG 35816	Oral cavity	+	+	+	+	-	+	+	-	-	-	-	-	-	-	-	-	-	-	-	+	+	+	+	-/+
Ic	SK1073/CCUG 47273	Blood 99-yr old man	+	+	+	+	+	+	?	+	-	(+)	-	-	+	+	-	-	-	-	-	-	-	-	+	-/+
	RH 43861/09	Infective endocarditis	+	+	+	+	-	+	-	-	-	(+)	+	-	+	-	-	-	-	-	-	-	-	-	-	-/+
IIa	SK597	Urethra	+	+	+	+	+	+	.	-	pseudo	+	+	-	+	-	-	-	+	+	-	-	+	-	-	+/-
	SK1080/CCUG 50731	Blood leukemic child	-	-	-	-	-	+	-	-	+	+	+	-	-	+	-	-	+	+	-	+	+	+	-	+/-
	OD 317805/11	Infective endocarditis	-	-	-	-	+	+	-		+	-	+	-	+	-	-	-	-			-	-	-	-	+/-
	SK564/CCUG 55082	Human blood	+	+	+	+	+	+	-	-	pseudo	+	+	-	-	+	-	+	+	+	-	-	+	-	-	+/-
	SK608/CCUG 55085	Pharynx, child	+	+	+	+	+	+	+	-	+	+	+	-	+	-	-	-	-	-	-	-	-	-	-	+/-
	SK575/CCUG 62644	Human blood	+	+	+	+	+	+	-	-	+	+	+	-	-	+	-	-	-	-	-	-	+	-	-	+/-
	21/39	Nasopharynx	+	+	+	+	+	+	-		+	+	+	-	-	+	-	-	-	-	-	-	-	-	-	+/-
IIc	SVGS 061	Blood, neutropenic patient	+	+	+	+	+	+	+	+	+	+	-	+	+	-	-	-	-			+	+	+	-	+/-
IIb	SK667	Bacteremia, infant	+	+	+	+	+	+	+	+	pseudo	+	+	+	+	-	-	-	-	-	-	-	-	-	-	+/-
	SK579/CCUG 62641	Blood leukemic child	+	+	+	+	+	+	+	-	+	+	+	+	+	-	-	-	-	-	-	-	-	-	-	+/-
	SK569/CCUG 62643	Blood leukemic child	+	+	+	+	+	+	+	+	+	+	+	+	+	-	-	-	-	-	-	-	-	-	-	+/-
	SK616/ CCUG62642	Human blood	+	+	+	+	+	+	+	-	+	+	+	+	+	+	-	-	-	-	-	-	-	-	-	+/-
III	SK629/CCUG 35808	Oral cavity	+	+	+	+	+	+	-		+	+	-	-	+	-	-	+	-	-	-	+	+	+	-	-/+
	SK642/CCUG 35821	Oral cavity	-	-	-	-	-	+	-	+	+	+	-	-	+	+	-	-	-	-	-	+	+	+	-	+/-
S. pneumoniae	N=13		+	+	+	+	+	+	2/13	5/13	pseudo	-	+	+	12/13	+	7/13	-	+	+	3/13	-	+	-	-	+/-
S. pseudopneumoniae N=3			-	-	-	-	+	+	-	-	Intact in 1/3; pseudo in 2/3	(1/3)	+	+	+	1/3	-	2/3	2/3	+	+	+	+	+	-	+/-
S. oralis subsp. oralis			+	+	+	+	+	-	+	-	-	Az_3a	+	+	+	-	-	-	-	.	+	+	+	+	-	-
S. oralis subsp. dentisani			+	+	+	+	-	-	-	-	-	-	+	1/5	+	-	-	3/5	-	.	+	+	+	+	-	-
S.oralis subsp. tigurinus			+	+	+	+	-	+	-	-	-	-	+	+	+	-	-	-	-	.	+	+	+	+	-	-
S. infantis			+	+	+	+	-	-	-	-	-	-	1/6	-	+	-	-	-	-	.	+	+	+	-	-	-
	(+) homologous gene but located elsewhere in the genome
